# Supplementary material for: Unveiling the hidden risk of caspofungin: insights from three adverse event reporting systems and network pharmacology integration
Source: Front Pharmacol. 2025 Aug 13;16:1632488. doi: 10.3389/fphar.2025.1632488 (PMC12380754; doi:10.3389/fphar.2025.1632488)
Supplement: Supplementary file 1 [file Supplementaryfile1.zip]

Archive with 6 entries (6 files):
- Table 6.XLSX
- Table 2.XLSX
- Table 1.XLSX
- Table 5.DOC
- Table 3.XLSX
- Table 4.XLSX
