# Supplementary material for: Unveiling the hidden risk of caspofungin: insights from three adverse event reporting systems and network pharmacology integration
Source: Front Pharmacol. 2025 Aug 13;16:1632488. doi: 10.3389/fphar.2025.1632488 (PMC12380754; doi:10.3389/fphar.2025.1632488)
Supplement: Supplementary file 1 [file Supplementaryfile1.zip › Table 6.XLSX]

## Sheet: Sheet1
SOC name	n	min	max	median	iqr	q1	q3	mean	sd	se
Investigations	291	1	61	4	8	2	10	8.72852	11.4301	0.670043
Infections and infestations	237	1	1155	10	23	3	26	27.5612	86.4225	5.61374
General disorders and administration site conditions	187	1	422	8	19.5	3	22.5	18.1872	39.6635	2.90048
Hepatobiliary disorders	151	1	1155	5	8	3	11	17.6225	93.858	7.63806
Skin and subcutaneous tissue disorders	136	1	60	8	16	3	19	12.1029	11.683	1.00181
Blood and lymphatic system disorders	108	1	82	4.5	10.5	2	12.5	10	13.4046	1.28985
Respiratory, thoracic and mediastinal disorders	104	1	1155	5.5	19.25	2	21.25	28.3654	119.65	11.7326
Nervous system disorders	72	1	40	6.5	13.25	3	16.25	11.0278	9.96751	1.17468
Cardiac disorders	51	1	62	7	20.5	2	22.5	14.3529	16.3509	2.28959
Gastrointestinal disorders	50	1	275	7	16	3	19	16.06	38.6515	5.46614
Renal and urinary disorders	47	1	31	3	8.5	2	10.5	7.19149	8.19766	1.19575
Neoplasms benign, malignant and unspecified (incl cysts and polyps)	46	1	62	6	12	2	14	12.0652	15.6211	2.3032
Metabolism and nutrition disorders	39	1	369	6	11	3.5	14.5	19.6667	58.609	9.38495
Vascular disorders	37	1	158	8	11	2	13	15.7027	28.3116	4.6544
Injury, poisoning and procedural complications	33	1	82	13	20	5	25	16.8788	17.6259	3.06828
Immune system disorders	26	1	168	14	21.25	5.75	27	23.7308	37.5995	7.37387
Psychiatric disorders	22	1	26	4	4	2	6	7.90909	8.95975	1.91022
Musculoskeletal and connective tissue disorders	18	1	48	6	22.75	2.25	25	14.8333	16.0009	3.77145
Surgical and medical procedures	12	1	16	2.5	7	2	9	5.08333	4.90748	1.41667
