# Supplementary material for: Unveiling the hidden risk of caspofungin: insights from three adverse event reporting systems and network pharmacology integration
Source: Front Pharmacol. 2025 Aug 13;16:1632488. doi: 10.3389/fphar.2025.1632488 (PMC12380754; doi:10.3389/fphar.2025.1632488)
Supplement: Supplementary file 1 [file Supplementaryfile1.zip › Table 2.XLSX]

## Sheet: Sheet1
SOC name	PT	Case number	ROR(95% CI)	PRR(χ²)	EBGM(EBGM05)	IC(IC025)	adjustedP
General disorders and administration site conditions	Drug ineffective*	504	4.47 ( 4.08 - 4.9 )	4.16 ( 1234.16 )	4.15 ( 3.85 )	2.05 ( 1.92 )	1.98616e-267
Injury, poisoning and procedural complications	Product use in unapproved indication*	124	6.27 ( 5.25 - 7.5 )	6.16 ( 536.98 )	6.15 ( 5.3 )	2.62 ( 2.36 )	1.94892e-115
Infections and infestations	Septic shock*	81	21.18 ( 17.01 - 26.39 )	20.89 ( 1531.55 )	20.84 ( 17.35 )	4.38 ( 4.06 )	0
Infections and infestations	Sepsis*	74	7.23 ( 5.75 - 9.09 )	7.15 ( 391.54 )	7.14 ( 5.89 )	2.84 ( 2.5 )	1.41702e-83
Infections and infestations	Pneumonia	72	2.48 ( 1.96 - 3.13 )	2.46 ( 62.61 )	2.46 ( 2.02 )	1.3 ( 0.96 )	9.06743e-13
Respiratory, thoracic and mediastinal disorders	Respiratory failure	60	8.91 ( 6.91 - 11.49 )	8.82 ( 416.38 )	8.82 ( 7.13 )	3.14 ( 2.77 )	1.28062e-88
Infections and infestations	Pathogen resistance*	60	72.91 ( 56.48 - 94.12 )	72.13 ( 4177.9 )	71.6 ( 57.83 )	6.16 ( 5.79 )	0
General disorders and administration site conditions	Drug resistance*	54	23.59 ( 18.03 - 30.85 )	23.37 ( 1153.75 )	23.31 ( 18.62 )	4.54 ( 4.15 )	7.96754e-246
Investigations	Blood alkaline phosphatase increased	47	19.7 ( 14.78 - 26.26 )	19.54 ( 825.45 )	19.5 ( 15.33 )	4.29 ( 3.87 )	2.73018e-175
Investigations	Alanine aminotransferase increased	45	7.83 ( 5.84 - 10.5 )	7.77 ( 265.54 )	7.77 ( 6.07 )	2.96 ( 2.53 )	5.37298e-56
Renal and urinary disorders	Renal failure	45	3.5 ( 2.61 - 4.7 )	3.48 ( 79.8 )	3.48 ( 2.72 )	1.8 ( 1.37 )	2.48442e-16
Investigations	Aspartate aminotransferase increased	41	8.23 ( 6.05 - 11.18 )	8.17 ( 258.06 )	8.17 ( 6.31 )	3.03 ( 2.58 )	2.78452e-54
Hepatobiliary disorders	Cholestasis*	41	23.81 ( 17.5 - 32.38 )	23.64 ( 887.02 )	23.58 ( 18.23 )	4.56 ( 4.11 )	8.50019e-188
Skin and subcutaneous tissue disorders	Drug reaction with eosinophilia and systemic symptoms*	40	18.01 ( 13.19 - 24.58 )	17.88 ( 636.63 )	17.85 ( 13.76 )	4.16 ( 3.71 )	1.36177e-134
Investigations	C-reactive protein increased*	32	9.74 ( 6.88 - 13.8 )	9.69 ( 249.41 )	9.69 ( 7.24 )	3.28 ( 2.77 )	4.54501e-52
General disorders and administration site conditions	Multiple organ dysfunction syndrome*	32	13.88 ( 9.8 - 19.65 )	13.8 ( 379.65 )	13.79 ( 10.31 )	3.79 ( 3.28 )	1.47652e-79
Hepatobiliary disorders	Hepatic function abnormal	31	9.32 ( 6.55 - 13.27 )	9.28 ( 228.79 )	9.27 ( 6.9 )	3.21 ( 2.7 )	1.1536e-47
Investigations	Gamma-glutamyltransferase increased	31	14.54 ( 10.21 - 20.71 )	14.47 ( 388.2 )	14.45 ( 10.75 )	3.85 ( 3.34 )	2.81715e-81
General disorders and administration site conditions	Therapy non-responder*	30	8.11 ( 5.66 - 11.61 )	8.07 ( 185.8 )	8.06 ( 5.97 )	3.01 ( 2.49 )	1.52935e-38
Blood and lymphatic system disorders	Pancytopenia*	29	5.75 ( 3.99 - 8.28 )	5.72 ( 113.05 )	5.72 ( 4.21 )	2.52 ( 1.99 )	3.82548e-23
Metabolism and nutrition disorders	Hypokalaemia	28	6.69 ( 4.61 - 9.69 )	6.66 ( 134.61 )	6.65 ( 4.88 )	2.73 ( 2.2 )	1.16168e-27
Investigations	Blood lactate dehydrogenase increased*	28	18.03 ( 12.44 - 26.15 )	17.95 ( 447.42 )	17.92 ( 13.13 )	4.16 ( 3.63 )	2.01628e-93
Investigations	White blood cell count increased*	27	7.4 ( 5.07 - 10.81 )	7.37 ( 148.72 )	7.37 ( 5.37 )	2.88 ( 2.33 )	1.357e-30
Hepatobiliary disorders	Hepatic failure	27	9.59 ( 6.57 - 14 )	9.55 ( 206.58 )	9.54 ( 6.95 )	3.25 ( 2.71 )	9.23666e-43
Neoplasms benign, malignant and unspecified (incl cysts and polyps)	Acute myeloid leukaemia*	27	19.19 ( 13.14 - 28.02 )	19.1 ( 462.33 )	19.06 ( 13.89 )	4.25 ( 3.71 )	2.01236e-96
Investigations	Blood bilirubin increased	27	10.56 ( 7.23 - 15.42 )	10.51 ( 232.27 )	10.5 ( 7.65 )	3.39 ( 2.85 )	3.69515e-48
Immune system disorders	Graft versus host disease*	27	40.29 ( 27.58 - 58.84 )	40.09 ( 1025.06 )	39.93 ( 29.08 )	5.32 ( 4.77 )	2.67152e-214
Blood and lymphatic system disorders	Eosinophilia*	26	16.56 ( 11.26 - 24.35 )	16.49 ( 377.65 )	16.46 ( 11.92 )	4.04 ( 3.48 )	1.49369e-78
Respiratory, thoracic and mediastinal disorders	Acute respiratory distress syndrome	24	14.69 ( 9.83 - 21.94 )	14.63 ( 304.41 )	14.61 ( 10.44 )	3.87 ( 3.29 )	5.31451e-63
Skin and subcutaneous tissue disorders	Rash maculo-papular*	22	11.03 ( 7.26 - 16.78 )	10.99 ( 199.72 )	10.98 ( 7.74 )	3.46 ( 2.85 )	5.86351e-41
General disorders and administration site conditions	Treatment failure*	22	3.05 ( 2 - 4.63 )	3.04 ( 30.1 )	3.04 ( 2.14 )	1.6 ( 1 )	1.9845e-05
Hepatobiliary disorders	Liver disorder	21	5.21 ( 3.4 - 8 )	5.2 ( 71.19 )	5.19 ( 3.63 )	2.38 ( 1.76 )	4.53713e-14
Blood and lymphatic system disorders	Disseminated intravascular coagulation*	20	14.92 ( 9.61 - 23.15 )	14.87 ( 258.35 )	14.85 ( 10.28 )	3.89 ( 3.26 )	6.45081e-53
Blood and lymphatic system disorders	Agranulocytosis	20	12.27 ( 7.91 - 19.04 )	12.23 ( 206.03 )	12.22 ( 8.46 )	3.61 ( 2.98 )	4.51632e-42
Hepatobiliary disorders	Drug-induced liver injury	20	7.98 ( 5.14 - 12.38 )	7.95 ( 121.52 )	7.95 ( 5.5 )	2.99 ( 2.36 )	1.59637e-24
Investigations	Transaminases increased	20	9.73 ( 6.27 - 15.09 )	9.69 ( 155.84 )	9.69 ( 6.71 )	3.28 ( 2.64 )	1.17501e-31
Hepatobiliary disorders	Hepatotoxicity	19	9.56 ( 6.09 - 15 )	9.53 ( 144.92 )	9.52 ( 6.53 )	3.25 ( 2.6 )	2.64348e-29
Skin and subcutaneous tissue disorders	Toxic skin eruption	18	19.42 ( 12.22 - 30.86 )	19.36 ( 312.82 )	19.32 ( 13.11 )	4.27 ( 3.61 )	7.83349e-64
Hepatobiliary disorders	Hepatocellular injury	18	13.1 ( 8.24 - 20.81 )	13.06 ( 200.22 )	13.04 ( 8.85 )	3.71 ( 3.04 )	1.25295e-40
Respiratory, thoracic and mediastinal disorders	Respiratory distress	17	6.64 ( 4.13 - 10.7 )	6.63 ( 81.19 )	6.62 ( 4.45 )	2.73 ( 2.05 )	5.77909e-16
Respiratory, thoracic and mediastinal disorders	Interstitial lung disease*	17	3.91 ( 2.43 - 6.29 )	3.9 ( 36.68 )	3.9 ( 2.62 )	1.96 ( 1.28 )	1.03154e-06
Investigations	Neutrophil count increased*	16	16.45 ( 10.06 - 26.87 )	16.4 ( 231.03 )	16.37 ( 10.86 )	4.03 ( 3.33 )	1.21385e-46
Nervous system disorders	Encephalopathy*	16	7.16 ( 4.38 - 11.7 )	7.14 ( 84.48 )	7.14 ( 4.73 )	2.84 ( 2.13 )	1.4119e-16
Infections and infestations	Staphylococcal infection*	15	4.8 ( 2.89 - 7.96 )	4.79 ( 44.92 )	4.78 ( 3.13 )	2.26 ( 1.54 )	2.34451e-08
Infections and infestations	Cytomegalovirus infection*	15	9.97 ( 6.01 - 16.55 )	9.95 ( 120.61 )	9.94 ( 6.5 )	3.31 ( 2.59 )	6.66432e-24
Skin and subcutaneous tissue disorders	Toxic epidermal necrolysis	15	10.96 ( 6.6 - 18.19 )	10.93 ( 135.21 )	10.92 ( 7.14 )	3.45 ( 2.73 )	6.92283e-27
Investigations	Liver function test abnormal	15	5.29 ( 3.19 - 8.78 )	5.28 ( 52.04 )	5.28 ( 3.45 )	2.4 ( 1.68 )	7.94151e-10
Hepatobiliary disorders	Hepatitis	14	5.99 ( 3.54 - 10.12 )	5.98 ( 58 )	5.97 ( 3.85 )	2.58 ( 1.83 )	5.36112e-11
Infections and infestations	Bacterial infection*	14	8.39 ( 4.97 - 14.19 )	8.38 ( 90.87 )	8.37 ( 5.39 )	3.07 ( 2.32 )	1.01475e-17
Hepatobiliary disorders	Jaundice	14	5.45 ( 3.23 - 9.22 )	5.44 ( 50.77 )	5.44 ( 3.51 )	2.44 ( 1.7 )	1.63867e-09
Respiratory, thoracic and mediastinal disorders	Acute respiratory failure	13	7.6 ( 4.41 - 13.1 )	7.59 ( 74.29 )	7.58 ( 4.81 )	2.92 ( 2.15 )	3.02519e-14
Cardiac disorders	Cardio-respiratory arrest*	13	3.27 ( 1.9 - 5.63 )	3.26 ( 20.39 )	3.26 ( 2.07 )	1.71 ( 0.93 )	0.00343884
Hepatobiliary disorders	Hyperbilirubinaemia	13	13.95 ( 8.09 - 24.05 )	13.92 ( 155.69 )	13.9 ( 8.81 )	3.8 ( 3.02 )	9.84925e-31
Investigations	Electrocardiogram QT prolonged*	13	3.96 ( 2.3 - 6.83 )	3.95 ( 28.7 )	3.95 ( 2.51 )	1.98 ( 1.21 )	6.42927e-05
Hepatobiliary disorders	Liver injury	13	6.74 ( 3.91 - 11.62 )	6.73 ( 63.38 )	6.72 ( 4.26 )	2.75 ( 1.98 )	5.02591e-12
Investigations	Neutrophil count decreased	12	3.28 ( 1.86 - 5.78 )	3.28 ( 18.98 )	3.27 ( 2.04 )	1.71 ( 0.91 )	0.00726222
Infections and infestations	Peritonitis	12	6.16 ( 3.49 - 10.85 )	6.15 ( 51.7 )	6.14 ( 3.82 )	2.62 ( 1.82 )	1.43794e-09
Infections and infestations	Pneumonia bacterial	12	15.26 ( 8.66 - 26.9 )	15.23 ( 159.3 )	15.21 ( 9.46 )	3.93 ( 3.12 )	3.01416e-31
Skin and subcutaneous tissue disorders	Stevens-Johnson syndrome	12	5.72 ( 3.25 - 10.08 )	5.71 ( 46.64 )	5.71 ( 3.55 )	2.51 ( 1.71 )	1.5333e-08
Infections and infestations	Endocarditis*	12	25.51 ( 14.47 - 44.98 )	25.46 ( 281.23 )	25.39 ( 15.8 )	4.67 ( 3.86 )	1.11e-55
Respiratory, thoracic and mediastinal disorders	Pulmonary haemorrhage*	12	15.98 ( 9.07 - 28.17 )	15.95 ( 167.88 )	15.92 ( 9.91 )	3.99 ( 3.19 )	5.71045e-33
Psychiatric disorders	Delirium*	11	3.53 ( 1.96 - 6.38 )	3.53 ( 19.93 )	3.53 ( 2.15 )	1.82 ( 0.98 )	0.00497931
Neoplasms benign, malignant and unspecified (incl cysts and polyps)	Lymphoma*	11	7.57 ( 4.19 - 13.67 )	7.55 ( 62.51 )	7.55 ( 4.6 )	2.92 ( 2.08 )	1.16658e-11
Infections and infestations	Mucormycosis*	11	47.89 ( 26.47 - 86.66 )	47.8 ( 501.55 )	47.57 ( 28.96 )	5.57 ( 4.74 )	5.96242e-99
Gastrointestinal disorders	Ascites*	11	4.02 ( 2.23 - 7.27 )	4.02 ( 24.92 )	4.02 ( 2.45 )	2.01 ( 1.17 )	0.000469616
General disorders and administration site conditions	Organ failure*	10	26.2 ( 14.08 - 48.77 )	26.16 ( 241.32 )	26.09 ( 15.51 )	4.71 ( 3.83 )	7.46611e-47
Vascular disorders	Circulatory collapse*	9	5.52 ( 2.87 - 10.61 )	5.51 ( 33.21 )	5.51 ( 3.19 )	2.46 ( 1.55 )	1.34493e-05
Immune system disorders	Acute graft versus host disease	9	21.42 ( 11.13 - 41.21 )	21.38 ( 174.49 )	21.34 ( 12.34 )	4.42 ( 3.5 )	2.74862e-33
Hepatobiliary disorders	Venoocclusive liver disease*	9	20.29 ( 10.54 - 39.04 )	20.26 ( 164.41 )	20.21 ( 11.69 )	4.34 ( 3.42 )	2.53112e-31
Immune system disorders	Anaphylactic shock*	9	3.95 ( 2.05 - 7.59 )	3.94 ( 19.75 )	3.94 ( 2.28 )	1.98 ( 1.06 )	0.00671242
Vascular disorders	Shock*	9	4.38 ( 2.28 - 8.43 )	4.38 ( 23.45 )	4.38 ( 2.53 )	2.13 ( 1.22 )	0.00120346
Blood and lymphatic system disorders	Bone marrow failure	8	4 ( 2 - 8.01 )	4 ( 17.99 )	4 ( 2.24 )	2 ( 1.04 )	0.0173745
Cardiac disorders	Cardiopulmonary failure*	8	21.26 ( 10.62 - 42.56 )	21.23 ( 153.86 )	21.18 ( 11.85 )	4.4 ( 3.44 )	7.92995e-29
Skin and subcutaneous tissue disorders	Dermatitis exfoliative	8	16.04 ( 8.01 - 32.1 )	16.02 ( 112.45 )	15.99 ( 8.95 )	4 ( 3.04 )	7.35281e-21
Renal and urinary disorders	Nephropathy toxic*	8	8.25 ( 4.12 - 16.51 )	8.24 ( 50.85 )	8.23 ( 4.61 )	3.04 ( 2.08 )	6.03331e-09
Infections and infestations	Adenovirus infection*	8	31.92 ( 15.94 - 63.94 )	31.88 ( 238.51 )	31.78 ( 17.77 )	4.99 ( 4.03 )	4.49848e-45
Hepatobiliary disorders	Hepatitis cholestatic*	8	14.96 ( 7.47 - 29.94 )	14.94 ( 103.87 )	14.91 ( 8.34 )	3.9 ( 2.94 )	3.3086e-19
Infections and infestations	Bacteraemia	8	7.66 ( 3.83 - 15.32 )	7.65 ( 46.19 )	7.64 ( 4.28 )	2.93 ( 1.97 )	4.87585e-08
Infections and infestations	Upper respiratory fungal infection*	8	469.35 ( 230.72 - 954.79 )	468.67 ( 3559.73 )	446.92 ( 246.7 )	8.8 ( 7.82 )	0
Infections and infestations	Enterococcal infection*	8	18.39 ( 9.19 - 36.82 )	18.37 ( 131.12 )	18.33 ( 10.26 )	4.2 ( 3.23 )	1.86906e-24
Infections and infestations	Staphylococcal sepsis*	7	14.73 ( 7.01 - 30.92 )	14.71 ( 89.32 )	14.69 ( 7.9 )	3.88 ( 2.85 )	4.52297e-16
Metabolism and nutrition disorders	Malnutrition*	7	7.07 ( 3.37 - 14.83 )	7.06 ( 36.39 )	7.05 ( 3.79 )	2.82 ( 1.8 )	5.505e-06
Infections and infestations	Trichosporon infection*	7	204.06 ( 96.48 - 431.59 )	203.8 ( 1383.3 )	199.59 ( 106.64 )	7.64 ( 6.61 )	6.29245e-259
Immune system disorders	Haemophagocytic lymphohistiocytosis*	7	13.14 ( 6.26 - 27.59 )	13.13 ( 78.31 )	13.11 ( 7.05 )	3.71 ( 2.69 )	5.52662e-14
Metabolism and nutrition disorders	Hypercalcaemia	7	6.15 ( 2.93 - 12.92 )	6.15 ( 30.15 )	6.14 ( 3.3 )	2.62 ( 1.6 )	8.77315e-05
Neoplasms benign, malignant and unspecified (incl cysts and polyps)	Leukaemia recurrent	7	43.67 ( 20.77 - 91.8 )	43.61 ( 290.16 )	43.42 ( 23.32 )	5.44 ( 4.42 )	6.41693e-54
Hepatobiliary disorders	Acute hepatic failure	7	5.82 ( 2.77 - 12.21 )	5.81 ( 27.88 )	5.81 ( 3.12 )	2.54 ( 1.52 )	0.000241365
Hepatobiliary disorders	Hepatic cytolysis*	7	8.94 ( 4.26 - 18.77 )	8.93 ( 49.27 )	8.93 ( 4.8 )	3.16 ( 2.14 )	1.86331e-08
Infections and infestations	Stenotrophomonas infection*	6	50.89 ( 22.8 - 113.56 )	50.83 ( 291.59 )	50.57 ( 25.84 )	5.66 ( 4.57 )	8.56151e-53
Respiratory, thoracic and mediastinal disorders	Tachypnoea	6	4.91 ( 2.2 - 10.93 )	4.9 ( 18.64 )	4.9 ( 2.51 )	2.29 ( 1.2 )	0.0190387
Respiratory, thoracic and mediastinal disorders	Pulmonary alveolar haemorrhage*	6	12.2 ( 5.47 - 27.17 )	12.18 ( 61.53 )	12.17 ( 6.23 )	3.61 ( 2.51 )	1.70352e-10
Neoplasms benign, malignant and unspecified (incl cysts and polyps)	Acute lymphocytic leukaemia	6	22.25 ( 9.98 - 49.6 )	22.23 ( 121.38 )	22.18 ( 11.34 )	4.47 ( 3.38 )	1.4872e-21
Metabolism and nutrition disorders	Hypernatraemia*	6	13.18 ( 5.92 - 29.37 )	13.17 ( 67.37 )	13.15 ( 6.73 )	3.72 ( 2.62 )	1.40292e-11
Injury, poisoning and procedural complications	Transplant failure*	6	27.4 ( 12.29 - 61.09 )	27.37 ( 152.03 )	27.3 ( 13.96 )	4.77 ( 3.68 )	3.42415e-27
Infections and infestations	Liver abscess*	6	20.76 ( 9.32 - 46.28 )	20.74 ( 112.51 )	20.7 ( 10.59 )	4.37 ( 3.28 )	6.40534e-20
Metabolism and nutrition disorders	Hypomagnesaemia	6	4.83 ( 2.17 - 10.76 )	4.83 ( 18.2 )	4.82 ( 2.47 )	2.27 ( 1.18 )	0.0231829
Respiratory, thoracic and mediastinal disorders	Acute pulmonary oedema	6	11.35 ( 5.1 - 25.3 )	11.34 ( 56.53 )	11.33 ( 5.8 )	3.5 ( 2.41 )	1.44779e-09
Hepatobiliary disorders	Jaundice cholestatic*	6	18.07 ( 8.11 - 40.26 )	18.05 ( 96.45 )	18.02 ( 9.21 )	4.17 ( 3.08 )	5.88362e-17
Infections and infestations	Clostridium difficile colitis*	6	6.12 ( 2.75 - 13.63 )	6.12 ( 25.66 )	6.11 ( 3.13 )	2.61 ( 1.52 )	0.000874992
Infections and infestations	Staphylococcal bacteraemia*	6	15.74 ( 7.07 - 35.08 )	15.73 ( 82.63 )	15.7 ( 8.03 )	3.97 ( 2.88 )	2.10388e-14
Investigations	Blood culture positive*	6	19.92 ( 8.94 - 44.39 )	19.9 ( 107.48 )	19.86 ( 10.16 )	4.31 ( 3.22 )	5.43256e-19
General disorders and administration site conditions	Therapy responder*	6	126.83 ( 56.66 - 283.93 )	126.7 ( 738.49 )	125.06 ( 63.72 )	6.97 ( 5.87 )	1.55263e-134
Neoplasms benign, malignant and unspecified (incl cysts and polyps)	Leukaemia	5	5.75 ( 2.39 - 13.83 )	5.75 ( 19.61 )	5.75 ( 2.76 )	2.52 ( 1.34 )	0.0170913
Surgical and medical procedures	Mechanical ventilation*	5	27.3 ( 11.35 - 65.7 )	27.28 ( 126.22 )	27.2 ( 13.05 )	4.77 ( 3.59 )	1.30805e-21
Cardiac disorders	Cardiac failure acute	5	8.41 ( 3.5 - 20.21 )	8.4 ( 32.57 )	8.39 ( 4.03 )	3.07 ( 1.89 )	7.24647e-05
Renal and urinary disorders	Renal tubular disorder	5	18.36 ( 7.63 - 44.16 )	18.34 ( 81.83 )	18.31 ( 8.78 )	4.19 ( 3.01 )	1.03273e-13
Skin and subcutaneous tissue disorders	Acute generalised exanthematous pustulosis*	5	7.1 ( 2.95 - 17.06 )	7.09 ( 26.14 )	7.09 ( 3.4 )	2.82 ( 1.65 )	0.00107798
Hepatobiliary disorders	Mixed liver injury*	5	22.8 ( 9.48 - 54.85 )	22.78 ( 103.87 )	22.73 ( 10.9 )	4.51 ( 3.33 )	1.22881e-17
Infections and infestations	Pseudomonas infection*	5	6.71 ( 2.79 - 16.13 )	6.7 ( 24.25 )	6.7 ( 3.22 )	2.74 ( 1.57 )	0.00238857
Infections and infestations	Enterococcal bacteraemia*	5	55.59 ( 23.07 - 133.94 )	55.54 ( 266.23 )	55.22 ( 26.46 )	5.79 ( 4.6 )	2.15456e-46
Nervous system disorders	Hemiplegia*	5	6.33 ( 2.63 - 15.22 )	6.33 ( 22.42 )	6.32 ( 3.04 )	2.66 ( 1.48 )	0.00518895
Gastrointestinal disorders	Enterocolitis*	5	10.33 ( 4.29 - 24.83 )	10.32 ( 42.03 )	10.31 ( 4.95 )	3.37 ( 2.19 )	1.40319e-06
Infections and infestations	Klebsiella infection*	5	11.18 ( 4.65 - 26.89 )	11.17 ( 46.27 )	11.16 ( 5.36 )	3.48 ( 2.3 )	2.41527e-07
Vascular disorders	Venoocclusive disease	5	21.15 ( 8.79 - 50.89 )	21.13 ( 95.7 )	21.09 ( 10.12 )	4.4 ( 3.22 )	3.48629e-16
Infections and infestations	Renal abscess*	5	70.92 ( 29.41 - 171 )	70.85 ( 341.82 )	70.34 ( 33.68 )	6.14 ( 4.95 )	9.66965e-60
Metabolism and nutrition disorders	Acidosis*	5	7.01 ( 2.91 - 16.84 )	7 ( 25.7 )	7 ( 3.36 )	2.81 ( 1.63 )	0.0012947
Infections and infestations	Septic embolus*	5	63.6 ( 26.38 - 153.31 )	63.54 ( 305.78 )	63.13 ( 30.24 )	5.98 ( 4.8 )	2.23384e-53
Hepatobiliary disorders	Hepatic necrosis	5	13.67 ( 5.68 - 32.87 )	13.66 ( 58.56 )	13.64 ( 6.54 )	3.77 ( 2.59 )	1.49372e-09
Respiratory, thoracic and mediastinal disorders	Lung infiltration	5	5.69 ( 2.37 - 13.67 )	5.68 ( 19.28 )	5.68 ( 2.73 )	2.51 ( 1.33 )	0.0196653
General disorders and administration site conditions	Mucosal haemorrhage*	4	37.37 ( 14 - 99.81 )	37.35 ( 140.95 )	37.21 ( 16.36 )	5.22 ( 3.92 )	7.40187e-23
Investigations	Bilirubin conjugated increased	4	18.33 ( 6.87 - 48.9 )	18.32 ( 65.37 )	18.28 ( 8.04 )	4.19 ( 2.9 )	3.92889e-10
Metabolism and nutrition disorders	Cell death*	4	21.65 ( 8.12 - 57.78 )	21.64 ( 78.57 )	21.59 ( 9.5 )	4.43 ( 3.14 )	2.30407e-12
Infections and infestations	Pseudomembranous colitis*	4	18.7 ( 7.01 - 49.9 )	18.69 ( 66.85 )	18.66 ( 8.21 )	4.22 ( 2.93 )	2.20038e-10
General disorders and administration site conditions	Hyperpyrexia	4	11.71 ( 4.39 - 31.24 )	11.71 ( 39.12 )	11.69 ( 5.15 )	3.55 ( 2.26 )	1.1482e-05
Nervous system disorders	Paraplegia*	4	14.95 ( 5.61 - 39.88 )	14.94 ( 51.96 )	14.92 ( 6.57 )	3.9 ( 2.61 )	7.41143e-08
Nervous system disorders	Frontotemporal dementia*	4	101.74 ( 37.97 - 272.59 )	101.67 ( 394.54 )	100.61 ( 44.11 )	6.65 ( 5.35 )	3.09451e-65
Investigations	Antimicrobial susceptibility test resistant*	4	136.38 ( 50.81 - 366.03 )	136.28 ( 529.64 )	134.39 ( 58.83 )	7.07 ( 5.77 )	9.27551e-88
Skin and subcutaneous tissue disorders	Cutaneous vasculitis	4	14.69 ( 5.51 - 39.18 )	14.68 ( 50.92 )	14.66 ( 6.45 )	3.87 ( 2.58 )	1.1149e-07
Injury, poisoning and procedural complications	Labelled drug-drug interaction issue	4	43.55 ( 16.3 - 116.35 )	43.52 ( 165.44 )	43.33 ( 19.04 )	5.44 ( 4.14 )	5.82168e-27
Infections and infestations	Bacterial sepsis*	4	13.36 ( 5.01 - 35.64 )	13.35 ( 45.65 )	13.34 ( 5.87 )	3.74 ( 2.45 )	8.78801e-07
Infections and infestations	Encephalitis*	4	6.47 ( 2.43 - 17.26 )	6.47 ( 18.48 )	6.46 ( 2.85 )	2.69 ( 1.4 )	0.0428741
Investigations	Prothrombin time prolonged*	4	6.63 ( 2.49 - 17.68 )	6.63 ( 19.1 )	6.62 ( 2.91 )	2.73 ( 1.44 )	0.0333869
Infections and infestations	Cytomegalovirus chorioretinitis*	3	17.53 ( 5.65 - 54.43 )	17.52 ( 46.65 )	17.49 ( 6.78 )	4.13 ( 2.68 )	3.23052e-06
Hepatobiliary disorders	Hepatitis fulminant*	3	10.73 ( 3.46 - 33.31 )	10.73 ( 26.43 )	10.72 ( 4.15 )	3.42 ( 1.98 )	0.00466949
Metabolism and nutrition disorders	Hypoproteinaemia*	3	17.77 ( 5.72 - 55.17 )	17.76 ( 47.36 )	17.73 ( 6.87 )	4.15 ( 2.7 )	2.50918e-06
Hepatobiliary disorders	Cholestatic liver injury*	3	17.88 ( 5.76 - 55.51 )	17.87 ( 47.69 )	17.84 ( 6.91 )	4.16 ( 2.71 )	2.23189e-06
Skin and subcutaneous tissue disorders	Solar lentigo*	3	33.97 ( 10.93 - 105.56 )	33.95 ( 95.6 )	33.83 ( 13.1 )	5.08 ( 3.63 )	9.58367e-14
Skin and subcutaneous tissue disorders	photodermatitis*	3	73.01 ( 23.44 - 227.42 )	72.97 ( 211.35 )	72.43 ( 27.99 )	6.18 ( 4.73 )	2.29192e-31
Neoplasms benign, malignant and unspecified (incl cysts and polyps)	Dysplastic naevus*	3	92.43 ( 29.64 - 288.24 )	92.38 ( 268.6 )	91.51 ( 35.33 )	6.52 ( 5.06 )	4.74295e-40
Skin and subcutaneous tissue disorders	Actinic keratosis*	3	11.84 ( 3.81 - 36.74 )	11.83 ( 29.71 )	11.82 ( 4.58 )	3.56 ( 2.12 )	0.00141876
Blood and lymphatic system disorders	Bone marrow disorder*	3	10.85 ( 3.49 - 33.66 )	10.84 ( 26.77 )	10.83 ( 4.2 )	3.44 ( 1.99 )	0.0041335
Skin and subcutaneous tissue disorders	Rash morbilliform*	3	12.01 ( 3.87 - 37.26 )	12 ( 30.21 )	11.99 ( 4.65 )	3.58 ( 2.14 )	0.00118482
Respiratory, thoracic and mediastinal disorders	Hypercapnia*	3	11.02 ( 3.55 - 34.19 )	11.01 ( 27.27 )	11 ( 4.26 )	3.46 ( 2.01 )	0.00344171
Injury, poisoning and procedural complications	Mechanical ventilation complication*	3	228.88 ( 72.81 - 719.45 )	228.75 ( 664.46 )	223.46 ( 85.7 )	7.8 ( 6.34 )	6.11978e-100
Infections and infestations	Pneumonia pneumococcal*	3	22.39 ( 7.21 - 69.54 )	22.38 ( 61.13 )	22.33 ( 8.65 )	4.48 ( 3.04 )	1.87051e-08
Infections and infestations	Scedosporium infection*	3	52.72 ( 16.95 - 164.03 )	52.69 ( 151.31 )	52.41 ( 20.28 )	5.71 ( 4.26 )	3.05343e-22
General disorders and administration site conditions	Death neonatal*	3	23.16 ( 7.46 - 71.94 )	23.15 ( 63.43 )	23.1 ( 8.95 )	4.53 ( 3.08 )	8.26087e-09
Infections and infestations	Scopulariopsis infection*	3	848.2 ( 260.43 - 2762.48 )	847.74 ( 2331.5 )	779.08 ( 290.07 )	9.61 ( 8.09 )	0
Blood and lymphatic system disorders	Hypofibrinogenaemia*	3	34.37 ( 11.06 - 106.82 )	34.35 ( 96.81 )	34.24 ( 13.26 )	5.1 ( 3.65 )	6.27025e-14
Neoplasms benign, malignant and unspecified (incl cysts and polyps)	B-cell lymphoma	3	9.26 ( 2.99 - 28.75 )	9.26 ( 22.08 )	9.25 ( 3.59 )	3.21 ( 1.77 )	0.0228664
Neoplasms benign, malignant and unspecified (incl cysts and polyps)	Haematological malignancy*	3	11.01 ( 3.55 - 34.16 )	11 ( 27.25 )	10.99 ( 4.26 )	3.46 ( 2.01 )	0.00347305
Infections and infestations	Hepatic infection fungal*	3	285.53 ( 90.54 - 900.49 )	285.38 ( 825.62 )	277.17 ( 106.01 )	8.11 ( 6.64 )	2.73633e-124
Hepatobiliary disorders	Dilatation intrahepatic duct acquired*	3	113.09 ( 36.22 - 353.1 )	113.03 ( 329.25 )	111.73 ( 43.1 )	6.8 ( 5.35 )	3.06304e-49
Thresholds for signal detection were defined as follows: a lower bound of the 95% confidence interval (CI) for ROR > 1, PRR > 2, EBGM05 > 2, and IC025 > 0.
