# Supplementary material for: Unveiling the hidden risk of caspofungin: insights from three adverse event reporting systems and network pharmacology integration
Source: Front Pharmacol. 2025 Aug 13;16:1632488. doi: 10.3389/fphar.2025.1632488 (PMC12380754; doi:10.3389/fphar.2025.1632488)
Supplement: Supplementary file 1 [file Supplementaryfile1.zip › Table 1.XLSX]

## Sheet: Sheet1
FAERS
SOC name	Case number	ROR(95% CI)	PRR(Chi-square)	EBGM(EBGM05)	IC(IC025)
General disorders and administration site conditions	1170	1.26 ( 1.18 - 1.34 )	1.2 ( 48.95 )	1.2 ( 1.14 )	0.27 ( 0.17 )
Infections and infestations	1035	4.1 ( 3.83 - 4.39 )	3.52 ( 1971.93 )	3.52 ( 3.33 )	1.82 ( 1.72 )
Investigations	614	1.87 ( 1.72 - 2.03 )	1.77 ( 221.09 )	1.77 ( 1.65 )	0.83 ( 0.7 )
Injury, poisoning and procedural complications	347	0.64 ( 0.58 - 0.72 )	0.67 ( 64.57 )	0.67 ( 0.61 )	-0.59 ( -0.75 )
Hepatobiliary disorders	314	6.47 ( 5.77 - 7.25 )	6.16 ( 1368.09 )	6.15 ( 5.59 )	2.62 ( 2.45 )
Respiratory, thoracic and mediastinal disorders	293	1.1 ( 0.98 - 1.24 )	1.1 ( 2.76 )	1.1 ( 1 )	0.14 ( -0.04 )
Skin and subcutaneous tissue disorders	281	0.93 ( 0.83 - 1.05 )	0.94 ( 1.27 )	0.94 ( 0.85 )	-0.09 ( -0.27 )
Blood and lymphatic system disorders	223	2.4 ( 2.1 - 2.75 )	2.34 ( 174.91 )	2.34 ( 2.1 )	1.23 ( 1.03 )
Nervous system disorders	173	0.34 ( 0.3 - 0.4 )	0.37 ( 208.81 )	0.37 ( 0.32 )	-1.45 ( -1.68 )
Cardiac disorders	157	1.06 ( 0.91 - 1.24 )	1.06 ( 0.53 )	1.06 ( 0.93 )	0.08 ( -0.15 )
Gastrointestinal disorders	155	0.31 ( 0.26 - 0.36 )	0.32 ( 238.13 )	0.32 ( 0.28 )	-1.62 ( -1.86 )
Neoplasms benign, malignant and unspecified (incl cysts and polyps)	131	0.88 ( 0.74 - 1.05 )	0.88 ( 2.05 )	0.88 ( 0.76 )	-0.18 ( -0.43 )
Renal and urinary disorders	130	1.27 ( 1.07 - 1.51 )	1.26 ( 7.28 )	1.26 ( 1.09 )	0.34 ( 0.08 )
Metabolism and nutrition disorders	119	0.99 ( 0.83 - 1.19 )	0.99 ( 0.01 )	0.99 ( 0.85 )	-0.01 ( -0.28 )
Vascular disorders	107	0.89 ( 0.73 - 1.07 )	0.89 ( 1.56 )	0.89 ( 0.76 )	-0.17 ( -0.45 )
Immune system disorders	86	1.39 ( 1.13 - 1.72 )	1.39 ( 9.42 )	1.39 ( 1.16 )	0.47 ( 0.16 )
Psychiatric disorders	66	0.2 ( 0.16 - 0.25 )	0.21 ( 212.42 )	0.21 ( 0.17 )	-2.27 ( -2.63 )
Surgical and medical procedures	45	0.59 ( 0.44 - 0.8 )	0.6 ( 12.46 )	0.6 ( 0.47 )	-0.75 ( -1.17 )
Musculoskeletal and connective tissue disorders	39	0.13 ( 0.09 - 0.17 )	0.13 ( 234.5 )	0.13 ( 0.1 )	-2.92 ( -3.38 )
Eye disorders	22	0.19 ( 0.13 - 0.29 )	0.2 ( 73.76 )	0.2 ( 0.14 )	-2.35 ( -2.95 )
Product issues	7	0.08 ( 0.04 - 0.17 )	0.08 ( 75.28 )	0.08 ( 0.04 )	-3.64 ( -4.67 )
Congenital, familial and genetic disorders	6	0.35 ( 0.16 - 0.78 )	0.35 ( 7.17 )	0.35 ( 0.18 )	-1.51 ( -2.6 )
Ear and labyrinth disorders	5	0.21 ( 0.09 - 0.5 )	0.21 ( 15.19 )	0.21 ( 0.1 )	-2.27 ( -3.45 )
Endocrine disorders	5	0.35 ( 0.15 - 0.85 )	0.35 ( 5.96 )	0.35 ( 0.17 )	-1.5 ( -2.68 )
Reproductive system and breast disorders	4	0.09 ( 0.03 - 0.23 )	0.09 ( 38.61 )	0.09 ( 0.04 )	-3.52 ( -4.81 )
JADER
SOC name	Case number	ROR(95% CI)	PRR(Chi-square)	EBGM(EBGM05)	IC(IC025)
Infections and infestations	94	3.68 ( 2.91 - 4.64 )	3.02 ( 138.33 )	3.02(2.39)	1.6 ( -0.08 )
Investigations	61	1.78 ( 1.36 - 2.35 )	1.66 ( 17.7 )	1.66(1.26)	0.73 ( -0.94 )
General disorders and administration site conditions	36	1.47 ( 1.05 - 2.08 )	1.43 ( 4.97 )	1.43(1.01)	0.52 ( -1.16 )
Hepatobiliary disorders	33	2.22 ( 1.55 - 3.17 )	2.11 ( 20.17 )	2.11(1.48)	1.08 ( -0.59 )
Respiratory, thoracic and mediastinal disorders	24	0.85 ( 0.56 - 1.29 )	0.86 ( 0.59 )	0.86(0.57)	-0.22 ( -1.89 )
Blood and lymphatic system disorders	23	0.91 ( 0.59 - 1.38 )	0.91 ( 0.21 )	0.91(0.6)	-0.13 ( -1.81 )
Renal and urinary disorders	20	1.35 ( 0.86 - 2.11 )	1.33 ( 1.69 )	1.33(0.85)	0.41 ( -1.26 )
Metabolism and nutrition disorders	17	1.02 ( 0.63 - 1.67 )	1.02 ( 0.01 )	1.02(0.63)	0.03 ( -1.64 )
Nervous system disorders	14	0.36 ( 0.21 - 0.62 )	0.39 ( 14.99 )	0.39(0.23)	-1.37 ( -3.04 )
Gastrointestinal disorders	14	0.44 ( 0.26 - 0.76 )	0.46 ( 9.39 )	0.46(0.27)	-1.11 ( -2.78 )
Skin and subcutaneous tissue disorders	13	0.54 ( 0.31 - 0.93 )	0.55 ( 5.01 )	0.55(0.32)	-0.86 ( -2.53 )
Immune system disorders	9	0.77 ( 0.39 - 1.48 )	0.77 ( 0.63 )	0.77(0.4)	-0.38 ( -2.05 )
Neoplasms benign, malignant and unspecified (incl cysts and polyps)	8	0.53 ( 0.26 - 1.06 )	0.54 ( 3.36 )	0.54(0.27)	-0.9 ( -2.57 )
Cardiac disorders	5	0.31 ( 0.13 - 0.74 )	0.32 ( 7.72 )	0.32(0.13)	-1.66 ( -3.33 )
Injury, poisoning and procedural complications	4	0.35 ( 0.13 - 0.95 )	0.36 ( 4.7 )	0.36(0.13)	-1.48 ( -3.15 )
Vascular disorders	3	0.29 ( 0.09 - 0.91 )	0.3 ( 5.12 )	0.3(0.1)	-1.75 ( -3.42 )
CANADA
SOC name	Case number	ROR(95% CI)	PRR(Chi-square)	EBGM(EBGM05)	IC(IC025)
Infections and infestations	204	14.19 ( 11.64 - 17.28 )	7.38 ( 1208.2 )	7.37(6.05)	2.88 ( 1.21 )
General disorders and administration site conditions	63	0.73 ( 0.56 - 0.96 )	0.77 ( 5.28 )	0.77(0.59)	-0.37 ( -2.04 )
Skin and subcutaneous tissue disorders	46	2.15 ( 1.58 - 2.93 )	2.02 ( 25.06 )	2.02(1.48)	1.01 ( -0.66 )
Neoplasms benign, malignant and unspecified (incl cysts and polyps)	21	3.64 ( 2.35 - 5.66 )	3.5 ( 38.13 )	3.5(2.26)	1.81 ( 0.14 )
Injury, poisoning and procedural complications	14	0.43 ( 0.25 - 0.74 )	0.45 ( 10.1 )	0.45(0.27)	-1.15 ( -2.82 )
Investigations	11	0.33 ( 0.18 - 0.61 )	0.35 ( 14.26 )	0.35(0.19)	-1.51 ( -3.18 )
Nervous system disorders	5	0.17 ( 0.07 - 0.4 )	0.18 ( 20.73 )	0.18(0.07)	-2.5 ( -4.18 )
Hepatobiliary disorders	5	2.04 ( 0.85 - 4.94 )	2.03 ( 2.63 )	2.03(0.84)	1.02 ( -0.65 )
Musculoskeletal and connective tissue disorders	4	0.14 ( 0.05 - 0.37 )	0.15 ( 20.95 )	0.15(0.06)	-2.75 ( -4.42 )
Metabolism and nutrition disorders	3	0.48 ( 0.15 - 1.5 )	0.48 ( 1.68 )	0.48(0.16)	-1.05 ( -2.72 )
Respiratory, thoracic and mediastinal disorders	3	0.12 ( 0.04 - 0.38 )	0.13 ( 18.74 )	0.13(0.04)	-2.95 ( -4.63 )
Gastrointestinal disorders	3	0.07 ( 0.02 - 0.22 )	0.08 ( 37.3 )	0.08(0.02)	-3.71 ( -5.39 )
Vascular disorders	3	0.35 ( 0.11 - 1.08 )	0.35 ( 3.65 )	0.35(0.11)	-1.5 ( -3.18 )
Renal and urinary disorders	3	0.65 ( 0.21 - 2.03 )	0.65 ( 0.55 )	0.65(0.21)	-0.61 ( -2.28 )
Thresholds for signal detection were defined as follows: a lower bound of the 95% confidence interval (CI) for ROR > 1, PRR > 2, EBGM05 > 2, and IC025 > 0.
