# Supplementary material for: Unveiling the hidden risk of caspofungin: insights from three adverse event reporting systems and network pharmacology integration
Source: Front Pharmacol. 2025 Aug 13;16:1632488. doi: 10.3389/fphar.2025.1632488 (PMC12380754; doi:10.3389/fphar.2025.1632488)
Supplement: Supplementary file 1 [file Supplementaryfile1.zip › Table 3.XLSX]

## Sheet: Sheet1
SOC name	PT	Case number	ROR(95% CI)	PRR(χ²)	EBGM(EBGM05)	IC(IC025)	adjustedP
Metabolism and nutrition disorders	Hypokalaemia	15	15.02 ( 8.95 - 25.19 )	14.47 ( 187.91 )	14.42 ( 8.6 )	3.85 ( 2.18 )	9.78e-39
Infections and infestations	Pathogen resistance	15	364.76 ( 213.1 - 624.33 )	350.55 ( 4809.45 )	322.51 ( 188.42 )	8.33 ( 6.65 )	0
General disorders and administration site conditions	Drug ineffective*	13	21.46 ( 12.33 - 37.36 )	20.77 ( 243.77 )	20.67 ( 11.87 )	4.37 ( 2.7 )	1.35e-49
Infections and infestations	Sepsis*	7	4.38 ( 2.07 - 9.25 )	4.31 ( 17.88 )	4.31 ( 2.04 )	2.11 ( 0.44 )	0.00175756
Investigations	Blood lactate dehydrogenase increased	7	26.92 ( 12.71 - 56.99 )	26.44 ( 170.38 )	26.28 ( 12.41 )	4.72 ( 3.04 )	1.81e-32
General disorders and administration site conditions	Multiple organ dysfunction syndrome*	6	11.89 ( 5.3 - 26.68 )	11.72 ( 58.77 )	11.69 ( 5.21 )	3.55 ( 1.87 )	4.52e-11
Investigations	White blood cell count increased*	5	16 ( 6.61 - 38.72 )	15.8 ( 69.1 )	15.74 ( 6.5 )	3.98 ( 2.3 )	1.58e-12
Investigations	Blood alkaline phosphatase increased	5	18.55 ( 7.66 - 44.91 )	18.32 ( 81.56 )	18.24 ( 7.53 )	4.19 ( 2.51 )	9.39e-15
Investigations	Neutrophil count increased*	5	128.06 ( 52.28 - 313.68 )	126.4 ( 603.15 )	122.58 ( 50.04 )	6.94 ( 5.25 )	6.44e-107
Investigations	Aspartate aminotransferase increased	5	5.17 ( 2.14 - 12.51 )	5.12 ( 16.6 )	5.12 ( 2.12 )	2.35 ( 0.68 )	0.005038
Investigations	Gamma-glutamyltransferase increased	4	11.92 ( 4.44 - 31.97 )	11.81 ( 39.48 )	11.77 ( 4.39 )	3.56 ( 1.88 )	8.12e-07
Skin and subcutaneous tissue disorders	Toxic skin eruption*	3	6.33 ( 2.03 - 19.73 )	6.29 ( 13.33 )	6.28 ( 2.01 )	2.65 ( 0.98 )	0.0478004
Immune system disorders	Hypogammaglobulinaemia*	3	33.85 ( 10.82 - 105.91 )	33.59 ( 94.1 )	33.32 ( 10.65 )	5.06 ( 3.38 )	1.33e-14
Infections and infestations	Staphylococcal infection*	3	18.38 ( 5.89 - 57.39 )	18.24 ( 48.69 )	18.17 ( 5.82 )	4.18 ( 2.51 )	1.27e-07
Thresholds for signal detection were defined as follows: a lower bound of the 95% confidence interval (CI) for ROR > 1, PRR > 2, EBGM05 > 2, and IC025 > 0.
