# Supplementary material for: Unveiling the hidden risk of caspofungin: insights from three adverse event reporting systems and network pharmacology integration
Source: Front Pharmacol. 2025 Aug 13;16:1632488. doi: 10.3389/fphar.2025.1632488 (PMC12380754; doi:10.3389/fphar.2025.1632488)
Supplement: Supplementary file 1 [file Supplementaryfile1.zip › Table 4.XLSX]

## Sheet: Sheet1
SOC name	PT	Case number	ROR(95% CI)	PRR(χ²)	EBGM(EBGM05)	IC(IC025)	adjustedP
Systemic mycosis	Systemic mycosis	52	24115.45 ( 14884.59 - 39070.95 )	20940.89 ( 362947.62 )	6980.96 ( 4308.81 )	12.77 ( 11.07 )	0
Drug resistance	Drug resistance*	29	277.63 ( 189.41 - 406.95 )	257.32 ( 7229.03 )	251.18 ( 171.36 )	7.97 ( 6.3 )	0
Squamous cell carcinoma of skin	Squamous cell carcinoma of skin*	10	559.47 ( 293.96 - 1064.8 )	545.34 ( 5164.65 )	518.39 ( 272.38 )	9.02 ( 7.33 )	0
Photosensitivity reaction	Photosensitivity reaction*	10	84.29 ( 44.89 - 158.3 )	82.19 ( 795.98 )	81.55 ( 43.43 )	6.35 ( 4.68 )	5.33e-157
Actinic keratosis	Actinic keratosis*	10	887.78 ( 462.26 - 1705 )	865.33 ( 7974.5 )	799.35 ( 416.21 )	9.64 ( 7.95 )	0
Drug interaction	Drug interaction*	10	16.07 ( 8.57 - 30.12 )	15.69 ( 137.51 )	15.66 ( 8.36 )	3.97 ( 2.3 )	1.37e-27
Solar lentigo	Solar lentigo*	10	1142.78 ( 590.91 - 2210.05 )	1113.88 ( 10049.92 )	1006.87 ( 520.64 )	9.98 ( 8.28 )	0
Dysplastic naevus	Dysplastic naevus*	10	7673.12 ( 3387.46 - 17380.79 )	7478.89 ( 43615.44 )	4363.1 ( 1926.18 )	12.09 ( 10.32 )	0
Photodermatosis	photodermatitis*	10	6319.04 ( 2875.11 - 13888.22 )	6159.09 ( 38767.09 )	3878.31 ( 1764.6 )	11.92 ( 10.16 )	0
Product use in unapproved indication	Product use in unapproved indication*	8	9.42 ( 4.67 - 18.97 )	9.25 ( 58.91 )	9.24 ( 4.59 )	3.21 ( 1.54 )	1.05e-11
Renal failure	Renal failure	3	7.59 ( 2.44 - 23.65 )	7.54 ( 17.03 )	7.54 ( 2.42 )	2.91 ( 1.24 )	0.00943258
Thresholds for signal detection were defined as follows: a lower bound of the 95% confidence interval (CI) for ROR > 1, PRR > 2, EBGM05 > 2, and IC025 > 0.
